# Supplementary material for: Assessing Silicon-Mediated Growth Performances in Contrasting Rice Cultivars under Salt Stress
Source: Plants (Basel). 2022 Jul 13;11(14):1831. doi: 10.3390/plants11141831 (PMC9324038; doi:10.3390/plants11141831)
Supplement: Supplementary file 1 [file plants-11-01831-s001.zip]

Archive with 1 entries (1 files):
- plants-1781462-supplementary.pdf
